# Supplementary material for: Associations between Measured and Patient-Reported Physical Function and Survival in Advanced NSCLC
Source: Healthcare (Basel). 2022 May 17;10(5):922. doi: 10.3390/healthcare10050922 (PMC9141394; doi:10.3390/healthcare10050922)
Supplement: Supplementary file 1 [file healthcare-10-00922-s001.zip]

Archive with 1 entries (1 files):
- healthcare-1698452-supplementary.pdf
